# Supplementary material for: Follow-Up of SARS-CoV-2 Antibody Levels in Belgian Nursing Home Residents and Staff Two, Four and Six Months after Primary Course BNT162b2 Vaccination
Source: Vaccines (Basel). 2024 Aug 22;12(8):951. doi: 10.3390/vaccines12080951 (PMC11359559; doi:10.3390/vaccines12080951)
Supplement: Supplementary file 1 [file vaccines-12-00951-s001.zip]

Archive with 1 entries (1 files):
- vaccines-3093683-supplementary.pdf
